# Supplementary material for: Bacterial Vaginosis Is Associated with Loss of Gamma Delta T Cells in the Female Reproductive Tract in Women in the Miami Women Interagency HIV Study (WIHS): A Cross Sectional Study
Source: PLoS One. 2016 Apr 14;11(4):e0153045. doi: 10.1371/journal.pone.0153045 (PMC4831836; doi:10.1371/journal.pone.0153045)
Supplement: S1 Table — (XLSX) [file pone.0153045.s001.xlsx]

## Sheet: GDBV dataset short
	Ethnicity	Race	MaritalStatus	Employed	Income	Education	HIVSt	Alcohol	Gonorrhea	Syphilis	Chlamydia	Herpes	Trich	BV	Partners5yrs	CondomLastMonth	SexforComp	CD4Absolute	Nugent	BVLab	GD1Cells	ViralLoad	vagfl	GD2
	2	1	1	2	1	4	0	2	0	0	0	0	0	0	3	3	0	#NULL!	5	0	19	#NULL!	1	2
	4	1	2	2	2	5	0	1	0	0	0	0	0	0	50	1	1	#NULL!	7	1	31	#NULL!	1	2.4
	1	2	6	1	2	3	0	1	0	0	0	0	0	0	50	2	1	#NULL!	0	0	71	#NULL!	0	0.3
	1	1	4	2	1	5	0	1	0	0	0	0	0	0	50	3	1	#NULL!	5	0	87	#NULL!	1	1.4
	4	1	3	2	3	5	0	1	0	0	0	1	0	1	2	1	1	#NULL!	0	0	84	#NULL!	0	0
	2	1	6	2	1	4	0	2	0	0	1	0	1	1	4	2	1	#NULL!	2	0	46	#NULL!	0	0.3
	2	1	1	2	2	4	0	1	0	1	0	0	0	0	30	3	1	#NULL!	2	0	45	#NULL!	0	#NULL!
	1	6	6	2	2	5	0	2	0	0	1	0	1	1	100	3	1	#NULL!	2	0	42	#NULL!	0	0.6
	1	2	#NULL!	#NULL!	#NULL!	3	0	#NULL!	0	0	1	0	0	0	3	2	1	#NULL!	1	0	68	#NULL!	0	0.39
	2	1	1	2	7	5	0	2	0	0	1	0	1	1	3	3	0	#NULL!	10	1	5.1	#NULL!	1	2.9
	1	1	1	2	4	2	0	1	0	0	0	0	0	0	8	3	1	#NULL!	6	0	14.8	#NULL!	1	1.39
	1	2	2	2	3	3	0	1	0	0	0	1	0	0	10	2	0	#NULL!	3	0	23	#NULL!	0	0.3
	1	2	6	1	6	5	0	1	0	0	0	0	0	0	1	3	0	#NULL!	5	0	4	#NULL!	1	1.7
	2	1	6	1	3	4	0	2	0	0	0	0	0	0	7	3	0	#NULL!	0	0	37	#NULL!	0	0.5
	2	2	1	1	7	7	0	1	0	0	0	0	0	0	0	1	0	#NULL!	0	0	34	#NULL!	0	2
	2	1	6	2	9	4	0	2	0	0	0	0	0	0	1	1	0	#NULL!	7	1	4.6	#NULL!	1	0.75
	2	1	6	1	6	5	0	1	0	0	1	0	1	0	3	1	0	#NULL!	9	1	2.7	#NULL!	1	#NULL!
	2	1	6	2	4	5	1	1	0	0	1	0	0	1	5	3	0	984	9	1	70	0	1	7.6
	1	6	2	2	1	3	1	1	0	1	0	0	0	0	1	1	0	493	10	1	20	63339	1	0.6
	2	1	6	2	2	5	1	1	1	0	1	0	0	0	10	1	1	1028	7	1	49	34	1	0.3
	2	1	6	2	2	4	1	2	0	0	0	0	0	0	3	#NULL!	0	99	10	0	13	194880	1	0.3
	2	1	4	1	1	5	1	2	1	0	1	0	0	1	2	3	0	721	4	0	5.9	0	1	0.3
	3	1	3	1	2	4	1	2	0	0	0	0	0	0	1	#NULL!	0	623	9	1	11	0	1	0
	4	1	#NULL!	#NULL!	#NULL!	3	1	#NULL!	0	0	0	0	1	1	2	3	0	142	5	1	0	0	1	0
	2	1	6	2	1	5	1	1	1	0	0	1	1	1	2	2	0	189	3	0	0	0	0	0
	3	1	1	1	2	4	1	1	0	0	0	0	0	0	2	1	0	274	7	1	9	24	1	0
	2	1	5	2	1	3	1	2	0	1	1	0	0	0	8	3	1	145	0	0	12	62839	0	2.6
	3	1	6	1	1	4	1	2	0	0	1	0	1	0	2	1	0	395	3	0	11	8625	0	0
	2	2	1	1	2	3	1	2	0	0	1	1	1	1	20	2	1	894	3	0	9	0	0	0
	2	1	6	2	2	2	1	2	0	0	1	0	0	0	3	1	1	269	3	0	10	23021	0	0
	3	1	6	2	1	4	1	2	0	0	0	0	0	0	2	3	0	636	7	0	6	0	1	0
	1	2	6	2	2	4	1	2	1	1	1	1	1	1	20	1	1	387	4	0	3.2	0	1	0.17
	2	1	#NULL!	#NULL!	#NULL!	#NULL!	1	#NULL!	0	0	0	0	0	0	0	2	#NULL!	810	4	0	5.9	0	1	0.4
	2	1	6	2	2	3	1	2	0	0	0	0	0	0	1	1	0	932	0	0	8.3	0	1	3.3
